# Supplementary material for: Validation of the FACETS-OF-PPC as an Outcome Measure for Children with Severe Neurological Impairment and Their Families—A Multicenter Prospective Longitudinal Study
Source: Children (Basel). 2021 Oct 11;8(10):905. doi: 10.3390/children8100905 (PMC8535047; doi:10.3390/children8100905)
Supplement: Supplementary file 1 [file children-08-00905-s001.zip]

Archive with 1 entries (1 files):
- children-1386535-supplementary.pdf
